# Supplementary material for: The explanatory power of social cognitive theory in determining knowledge sharing among Saudi faculty
Source: PLoS One. 2021 Mar 19;16(3):e0248275. doi: 10.1371/journal.pone.0248275 (PMC7978371; doi:10.1371/journal.pone.0248275)
Supplement: S1 Data — (XLSX) [file pone.0248275.s001.xlsx]

## Sheet: My Data5
Q1_Cons	Q2_age	Q3_gender	Q4_Educ	Q5_Major	Q6_1_SM	Q7_Mor_1_SM	Q8_yrs_using	POE_1	POE_2	POE_3	POE_4	POE_5	POE_6	POE_7	COE_1	COE_2	COE_3	COE_4	COE_5	Slf_EF_1	Slf_EF_2	Slf_EF_3	Slf_EF_4	Slf_EF_5	Slf_EF_6	Slf_EF_7	REP_1	REP_2	REP_3	REP_4	ALT_1	ALT_2	ALT_3	ALT_4	DK_1	DK_2	DK_3	DK_4	DK_5	CK_1	CK_2	CK_3
1	24	1	1	3	1	1	4	5	5	5	3	5	5	5	5	5	5	5	5	2	1	5	5	5	5	5	5	5	5	3	2	1	5	5	5	5	5	5	5	5	5	5
1	24	2	3	3	1	2	3	5	5	5	4	5	5	5	5	5	5	5	5	4	5	5	5	5	5	5	5	5	5	4	4	5	5	5	5	5	5	5	5	4	5	5
1	24	1	1	6	1	1	3	5	4	5	5	5	3	5	5	5	5	5	5	5	5	5	5	5	4	5	5	4	5	5	5	5	5	5	5	5	4	5	5	4	5	4
1	24	1	1	8	1	1	2	5	5	5	5	5	5	5	4	5	4	3	5	5	4	5	5	5	4	5	5	5	5	5	5	4	5	5	5	5	4	5	4	5	4	5
1	24	2	3	8	1	1	4	5	5	5	5	5	5	5	4	4	5	4	4	4	4	5	4	4	5	5	5	5	5	5	4	4	5	4	4	4	4	5	5	4	4	5
1	24	2	3	8	1	1	4	5	4	5	3	3	5	4	5	5	5	4	5	5	5	5	4	2	5	4	5	4	5	3	5	5	5	4	5	5	5	5	5	2	2	5
1	24	1	3	8	1	2	3	4	4	4	4	4	4	4	4	4	4	4	4	4	4	4	4	4	4	4	4	4	4	4	4	4	4	4	4	4	4	4	4	4	4	4
1	24	2	3	4	1	2	4	5	3	3	4	3	5	5	4	3	5	4	3	4	3	4	4	4	5	5	5	3	3	4	4	3	4	4	5	5	3	5	4	1	3	4
1	24	1	1	1	1	1	2	4	4	4	4	5	5	4	3	3	3	3	4	3	4	4	4	4	4	4	4	4	4	4	3	4	4	4	3	3	4	4	4	3	3	4
1	24	1	1	4	1	1	4	5	4	5	5	3	5	5	5	4	5	5	3	4	2	5	5	2	4	4	5	4	5	5	4	2	5	5	5	4	2	5	4	2	1	5
1	24	1	3	3	1	1	3	3	4	5	5	5	4	5	3	5	5	4	4	5	5	5	5	5	5	5	3	4	5	5	5	5	5	5	2	3	4	5	5	2	2	3
1	24	1	1	8	1	1	4	4	4	4	5	3	5	4	3	4	4	5	5	4	2	4	4	2	2	4	4	4	4	5	4	2	4	4	4	3	4	4	4	3	2	3
1	24	2	1	8	1	1	4	3	4	5	3	3	4	4	4	5	5	4	4	4	5	4	5	3	4	5	3	4	5	3	4	5	4	5	3	3	4	4	2	2	2	4
1	25	2	3	7	1	1	4	5	5	5	4	4	5	5	5	5	5	5	5	5	5	5	5	5	5	5	5	5	5	4	5	5	5	5	5	5	5	5	5	5	5	5
1	25	2	3	8	1	1	4	5	4	5	5	4	5	5	5	5	5	5	5	5	5	5	5	5	5	5	5	4	5	5	5	5	5	5	5	5	5	5	5	5	5	5
1	25	2	2	6	1	1	4	5	5	5	5	5	5	5	5	5	5	5	5	5	5	5	5	5	5	5	5	5	5	5	5	5	5	5	5	5	5	5	5	5	5	5
1	25	2	2	6	1	1	4	4	5	5	5	4	5	5	3	4	5	5	5	2	4	4	4	4	4	4	4	5	5	5	2	4	4	4	5	5	5	5	5	5	5	4
1	25	1	1	4	1	2	4	5	3	5	5	5	5	5	4	2	5	3	5	4	3	5	4	5	4	4	5	3	5	5	4	3	5	4	5	5	4	5	4	3	4	5
1	25	2	3	5	1	2	2	5	5	5	5	4	5	5	3	2	5	5	5	4	5	4	3	4	3	3	5	5	5	5	4	5	4	3	5	5	3	5	5	5	4	4
1	25	2	3	1	1	1	3	5	4	5	4	4	4	4	3	4	3	3	5	3	4	2	4	4	3	4	5	4	5	4	3	4	2	4	4	4	4	4	4	4	4	3
1	25	2	3	8	1	1	3	3	4	4	4	3	5	4	2	4	4	4	3	4	3	4	4	3	4	4	3	4	4	4	4	3	4	4	4	3	4	4	4	4	3	4
1	25	2	3	4	1	1	4	4	4	4	4	5	4	4	3	4	4	4	5	3	3	4	4	4	4	4	4	4	4	4	3	3	4	4	4	4	4	4	4	2	4	4
1	25	2	3	5	1	1	4	5	5	5	5	5	5	5	5	3	4	5	3	5	4	5	5	5	5	5	5	5	5	5	5	4	5	5	5	3	2	5	5	2	2	5
1	25	2	3	8	1	1	3	5	5	5	5	4	4	4	4	3	4	4	4	3	3	4	4	4	4	4	5	5	5	5	3	3	4	4	2	4	4	4	4	4	4	4
1	25	2	6	8	1	2	4	5	4	5	5	4	5	5	3	2	4	4	4	3	3	4	4	3	3	2	5	4	5	5	3	3	4	4	5	2	3	4	4	3	4	4
1	25	1	3	1	1	1	4	3	5	3	4	2	5	5	1	5	4	4	2	4	3	4	4	5	5	5	3	5	3	4	4	3	4	4	5	3	3	4	3	4	2	4
1	25	1	1	4	1	2	3	4	5	5	5	4	4	4	4	3	4	3	2	4	3	4	3	3	4	4	4	5	5	5	4	3	4	3	5	5	2	5	5	2	2	3
1	25	2	3	4	1	1	3	5	4	5	5	4	5	4	2	2	5	5	4	3	2	5	5	4	5	4	5	4	5	5	3	2	5	5	3	3	3	5	5	2	3	5
1	25	2	3	4	1	1	4	5	3	4	3	5	5	5	2	2	5	4	2	2	4	5	5	4	5	5	5	3	4	3	2	4	5	5	5	5	2	2	3	1	3	5
1	25	1	3	8	1	1	3	5	5	5	5	5	5	5	5	2	3	4	5	2	2	3	2	3	3	3	5	5	5	5	2	2	3	2	4	4	2	5	3	2	3	4
1	25	1	1	4	1	2	1	5	4	4	4	3	4	5	5	4	4	4	3	2	4	3	5	3	3	4	5	4	4	4	2	4	3	5	4	4	3	3	5	2	2	4
1	25	1	3	3	1	1	4	1	5	5	5	1	5	3	5	4	4	4	1	4	4	4	4	2	5	5	1	5	5	5	4	4	4	4	3	3	4	4	4	2	1	5
1	25	2	3	5	1	1	4	4	5	4	5	4	4	4	2	1	4	2	2	2	2	4	4	3	4	5	4	5	4	5	2	2	4	4	3	2	2	4	4	2	3	4
1	25	2	3	5	1	2	2	3	4	4	3	4	5	4	2	5	4	2	2	2	4	4	3	3	2	3	3	4	4	3	2	4	4	3	2	2	5	4	2	2	3	4
1	25	2	3	5	1	1	4	4	2	4	4	5	5	3	4	1	3	2	4	4	2	4	2	4	4	4	4	2	4	4	4	2	4	2	4	2	1	2	5	2	2	5
1	26	1	3	4	1	2	3	5	5	5	5	5	5	5	5	5	5	5	5	5	5	5	5	5	5	5	5	5	5	5	5	5	5	5	5	5	5	5	5	5	5	5
1	26	1	2	5	1	1	4	5	5	5	5	4	5	5	4	4	5	4	3	4	4	4	4	4	4	4	5	5	5	5	4	4	4	4	5	5	5	5	5	5	4	4
1	26	1	3	8	1	1	3	5	5	5	5	5	5	5	5	5	5	5	5	5	5	5	5	5	5	5	5	5	5	5	5	5	5	5	5	5	5	5	4	5	5	4
1	26	1	2	5	1	1	4	5	5	5	5	4	5	5	4	4	4	4	4	3	4	4	4	4	4	4	5	5	5	5	3	4	4	4	4	4	4	4	4	4	4	4
1	26	1	1	5	1	1	4	5	2	5	4	5	3	5	4	1	3	5	5	3	2	4	5	5	5	4	5	2	5	4	3	2	4	5	5	3	2	4	4	5	5	4
1	26	2	3	1	1	1	4	5	5	5	5	5	5	5	3	3	3	2	3	4	3	3	3	3	3	3	5	5	5	5	4	3	3	3	5	5	4	4	4	3	4	3
1	26	2	1	7	1	1	4	5	4	5	5	5	5	5	5	3	5	1	5	5	4	5	1	5	5	5	5	4	5	5	5	4	5	1	5	4	1	5	5	1	4	5
1	26	2	3	8	1	1	4	5	5	5	5	5	5	5	4	5	5	5	2	2	5	5	5	2	5	5	5	5	5	5	2	5	5	5	2	3	5	5	5	2	3	5
1	26	1	3	3	1	2	4	5	4	5	5	5	5	5	2	1	4	2	3	4	2	4	5	4	5	5	5	4	5	5	4	2	4	5	5	4	1	4	5	1	4	5
1	26	2	3	1	1	1	4	5	4	5	4	5	4	4	3	2	5	3	4	2	2	4	5	5	4	4	5	4	5	4	2	2	4	5	5	2	2	4	4	5	3	5
1	26	2	3	5	1	2	3	4	4	4	3	4	5	4	3	4	4	3	3	4	4	4	3	3	4	4	4	4	4	3	4	4	4	3	4	4	4	4	4	3	3	4
1	26	2	3	8	1	1	4	5	5	5	4	4	5	4	4	4	4	4	4	4	4	4	4	5	5	5	5	5	5	4	4	4	4	4	5	4	2	4	4	2	2	5
1	26	2	3	8	1	1	4	4	4	5	5	4	4	4	3	4	5	5	2	4	2	3	5	2	2	3	4	4	5	5	4	2	3	5	5	4	2	4	5	2	2	5
1	26	2	3	5	1	2	4	4	4	4	5	4	5	4	5	2	5	3	5	4	3	5	3	4	4	4	4	4	4	5	4	3	5	3	5	5	2	4	3	2	3	4
1	26	1	3	6	1	1	4	5	5	5	5	1	5	4	5	3	5	5	4	5	3	5	5	2	5	4	5	5	5	5	5	3	5	5	5	5	3	4	5	1	1	5
1	26	2	3	6	1	2	2	3	5	5	3	3	5	3	2	5	5	3	2	3	5	4	2	2	5	5	3	5	5	3	3	5	4	2	4	2	5	5	2	2	2	5
1	26	2	3	8	1	2	3	5	4	5	3	4	4	5	2	2	4	4	4	2	4	4	4	4	4	4	5	4	5	3	2	4	4	4	2	3	3	4	4	4	2	5
1	26	2	3	8	1	1	4	4	5	5	5	5	5	4	2	5	5	5	2	2	5	5	5	2	2	2	4	5	5	5	2	5	5	5	2	2	5	5	5	3	2	2
1	26	2	3	5	1	1	4	4	4	4	5	5	5	5	2	4	4	2	4	2	4	4	4	2	2	4	4	4	4	5	2	4	4	4	4	2	4	4	4	1	4	4
1	26	2	3	5	1	1	3	5	5	2	5	5	5	3	2	5	5	5	5	2	2	5	5	5	2	5	5	5	2	5	2	2	5	5	2	2	2	5	5	2	5	3
1	26	2	1	4	1	1	4	4	4	4	4	4	4	4	2	2	3	2	4	2	4	4	3	2	3	4	4	4	4	4	2	4	4	3	2	2	4	4	4	2	4	4
1	26	2	3	1	1	2	2	5	4	5	5	3	5	5	2	4	4	5	2	1	3	4	5	3	4	5	5	4	5	5	1	3	4	5	2	1	4	5	5	2	3	4
1	26	1	1	1	1	1	4	5	5	5	5	5	5	5	4	3	5	4	3	4	4	5	5	3	5	5	5	5	5	5	4	4	5	5	3	3	3	4	4	2	2	5
1	26	1	1	3	1	1	4	5	3	5	5	5	5	5	3	2	2	2	1	4	2	3	2	2	4	4	5	3	5	5	4	2	3	2	5	4	3	2	2	2	3	4
1	26	2	3	6	1	1	4	5	5	5	5	5	5	5	4	3	4	2	2	4	3	4	4	4	3	4	5	5	5	5	4	3	4	4	5	3	2	5	2	1	3	5
1	26	2	3	8	1	2	2	5	5	5	5	5	5	5	3	3	4	5	4	4	2	4	5	5	3	4	5	5	5	5	4	2	4	5	2	2	4	4	5	2	3	4
1	26	2	3	5	1	2	4	5	4	4	3	4	5	4	2	3	4	2	4	2	3	3	3	4	4	4	5	4	4	3	2	3	3	3	4	3	2	4	3	2	2	4
1	26	2	3	2	1	1	3	4	5	5	4	2	5	5	2	2	4	4	2	2	2	4	4	2	4	4	4	5	5	4	2	2	4	4	4	2	2	4	4	2	2	4
1	26	1	2	8	1	1	4	5	5	5	5	5	5	5	3	5	5	4	2	5	5	5	5	5	5	5	5	5	5	5	5	5	5	5	4	4	3	4	2	2	3	2
1	26	1	1	8	1	1	3	5	5	5	4	5	5	5	2	3	2	5	4	2	2	2	5	4	3	3	5	5	5	4	2	2	2	5	2	1	4	2	4	2	4	5
1	26	2	1	4	1	1	4	5	5	5	5	5	5	5	4	4	5	4	2	4	4	4	2	2	4	4	5	5	5	5	4	4	4	2	5	3	2	4	2	2	2	4
1	26	1	3	3	1	1	2	5	5	5	4	4	3	4	4	3	4	2	2	3	3	3	2	2	2	1	5	5	5	4	3	3	3	2	4	4	4	4	3	2	2	3
1	27	2	3	6	1	2	3	3	3	3	3	3	3	3	3	3	3	3	3	3	3	3	3	3	3	3	3	3	3	3	3	3	3	3	5	5	5	5	5	5	5	5
1	27	1	2	3	1	2	4	5	5	5	5	5	5	4	5	5	5	5	5	3	5	4	5	4	3	4	5	5	5	5	3	5	4	5	5	5	5	5	4	5	5	5
1	27	1	3	6	1	1	4	5	5	5	5	5	5	5	5	5	5	5	5	5	5	5	5	5	5	5	5	5	5	5	5	5	5	5	5	5	5	5	5	5	5	5
1	27	1	2	6	1	1	4	5	5	5	5	5	5	5	5	1	3	5	5	5	4	5	5	5	5	5	5	5	5	5	5	4	5	5	5	5	3	5	5	5	5	5
1	27	1	4	6	1	2	3	5	5	5	5	4	5	5	5	5	5	5	3	5	5	5	5	5	5	5	5	5	5	5	5	5	5	5	4	4	5	5	5	5	5	5
1	27	2	3	8	2	2	1	4	5	5	5	5	5	5	5	5	5	5	5	5	5	5	5	5	5	5	4	5	5	5	5	5	5	5	5	5	5	5	4	4	5	5
1	27	1	3	3	1	1	4	5	5	5	5	5	5	5	5	4	5	5	5	5	3	5	5	5	5	4	5	5	5	5	5	3	5	5	4	4	5	5	5	5	5	5
1	27	1	3	1	1	1	3	5	5	5	5	5	5	5	4	4	5	5	4	5	4	5	5	4	5	5	5	5	5	5	5	4	5	5	5	4	4	5	5	4	4	5
1	27	2	3	6	1	1	4	5	5	5	5	3	5	5	5	3	4	5	3	5	5	5	5	5	5	4	5	5	5	5	5	5	5	5	5	5	5	5	5	3	3	5
1	27	1	3	3	1	2	4	5	5	5	5	4	3	5	3	4	4	4	4	4	4	4	5	4	5	4	5	5	5	5	4	4	4	5	5	4	4	5	4	5	3	3
1	27	1	1	8	1	1	4	4	4	5	4	5	5	5	3	2	4	5	4	3	5	5	5	5	5	5	4	4	5	4	3	5	5	5	4	4	3	5	5	2	5	5
1	27	2	1	8	1	1	4	4	4	5	3	5	5	4	4	5	5	5	4	3	5	5	5	4	5	5	4	4	5	3	3	5	5	5	3	4	4	5	4	2	4	5
1	27	2	3	6	1	1	4	5	5	5	5	5	5	5	5	5	5	5	5	4	4	4	4	4	4	4	5	5	5	5	4	4	4	4	4	4	4	4	4	4	4	4
1	27	1	3	1	1	1	4	5	3	5	5	5	4	5	4	3	4	5	4	5	4	4	5	4	4	4	5	3	5	5	5	4	4	5	4	4	3	4	5	3	3	4
1	27	2	1	6	1	2	4	5	5	5	5	4	5	4	5	4	5	5	4	5	4	5	5	4	5	5	5	5	5	5	5	4	5	5	5	4	2	5	5	2	2	5
1	27	1	1	1	1	1	2	5	5	5	4	5	4	4	1	2	2	2	2	2	2	2	2	2	2	2	5	5	5	4	2	2	2	2	3	3	5	5	4	3	3	4
1	27	1	3	4	1	1	4	3	4	4	4	3	2	2	2	5	5	5	5	5	5	5	5	5	4	4	3	4	4	4	5	5	5	5	3	4	3	4	4	4	4	4
1	27	1	1	7	1	1	3	5	5	4	5	3	5	4	5	5	4	4	4	5	5	4	2	4	5	5	5	5	4	5	5	5	4	2	3	4	2	3	5	2	5	5
1	27	2	3	7	1	1	4	5	4	5	5	4	5	5	3	3	4	5	2	1	2	5	5	2	1	3	5	4	5	5	1	2	5	5	3	3	3	5	5	4	1	5
1	27	2	3	8	1	2	4	5	5	5	5	5	5	5	5	3	4	4	1	5	4	4	4	1	5	5	5	5	5	5	5	4	4	4	5	5	3	3	4	2	1	5
1	27	1	3	4	1	1	4	5	3	5	3	5	5	3	5	3	5	5	5	3	3	5	5	5	5	5	5	3	5	3	3	3	5	5	5	3	2	5	5	2	5	3
1	27	2	3	6	1	1	4	4	5	4	5	5	5	5	5	5	5	5	5	4	5	5	5	5	5	5	4	5	4	5	4	5	5	5	5	3	2	5	5	1	2	5
1	27	1	3	8	1	1	3	4	2	3	2	3	4	4	4	1	3	2	3	4	2	2	3	4	4	4	4	2	3	2	4	2	2	3	5	4	2	4	3	2	4	3
1	27	2	3	2	1	1	3	4	4	4	5	2	5	5	2	3	4	4	3	2	3	4	4	2	4	4	4	4	4	5	2	3	4	4	4	4	3	4	4	2	2	5
1	27	2	3	2	1	1	4	4	2	5	3	5	5	5	2	1	5	5	3	4	1	5	5	4	5	5	4	2	5	3	4	1	5	5	2	4	1	5	4	2	4	5
1	27	1	1	6	1	1	3	5	5	5	5	5	5	5	3	2	5	5	5	5	3	5	5	5	1	5	5	5	5	5	5	3	5	5	5	2	1	5	3	3	3	5
1	27	2	3	8	1	1	4	5	5	5	5	3	5	5	5	2	5	5	2	5	2	5	5	2	5	5	5	5	5	5	5	2	5	5	5	5	1	5	3	2	1	5
1	27	2	3	8	1	2	1	5	5	5	4	5	5	5	5	5	5	4	3	5	5	2	5	2	5	5	5	5	5	4	5	5	2	5	5	5	5	2	2	1	2	5
1	36	2	3	6	1	2	3	4	4	5	5	5	3	3	3	3	3	3	3	4	3	5	5	5	5	5	4	4	5	5	4	3	5	5	3	4	3	5	4	2	3	5
1	36	2	2	6	1	1	4	3	3	4	5	3	5	4	4	4	4	4	4	3	4	4	5	4	4	4	3	3	4	5	3	4	4	5	2	2	4	3	4	4	4	4
1	36	2	3	4	1	2	2	5	5	5	4	5	5	5	4	5	5	5	3	5	5	5	4	3	5	3	5	5	5	4	5	5	5	4	4	4	4	4	4	2	2	3
1	36	1	3	3	1	2	4	4	3	5	4	2	5	3	5	3	5	5	5	4	3	5	5	5	5	3	4	3	5	4	4	3	5	5	4	2	2	5	5	1	5	3
1	27	1	3	5	1	1	3	5	3	5	3	3	5	5	3	3	4	3	3	4	4	4	3	3	4	4	5	3	5	3	4	4	4	3	5	3	2	5	3	2	2	3
1	27	2	3	5	1	1	3	4	3	4	3	5	5	5	4	3	5	5	3	3	3	4	5	3	4	5	4	3	4	3	3	3	4	5	2	2	3	3	4	3	2	5
1	27	1	3	6	1	1	4	5	5	5	5	5	5	5	4	4	5	5	4	5	5	5	5	3	5	5	5	5	5	5	5	5	5	5	4	2	4	4	2	1	3	4
1	27	1	3	8	1	2	3	5	4	5	2	3	5	4	5	5	5	5	5	4	3	5	5	5	4	3	5	4	5	2	4	3	5	5	5	4	3	3	4	1	2	4
1	28	2	3	2	1	2	4	5	5	5	5	5	5	5	4	4	4	4	4	4	4	4	4	4	4	4	5	5	5	5	4	4	4	4	5	5	5	5	5	5	5	5
1	28	2	4	3	1	1	4	5	5	5	5	5	5	5	4	4	4	5	5	5	5	5	5	5	5	5	5	5	5	5	5	5	5	5	5	5	5	5	5	5	5	5
1	28	1	3	8	1	1	3	5	4	5	5	5	5	5	5	5	5	5	5	5	5	5	5	5	5	5	5	4	5	5	5	5	5	5	5	5	5	5	5	5	5	5
1	28	1	4	6	1	1	4	5	5	5	5	5	5	5	5	5	5	5	5	5	5	5	5	5	5	5	5	5	5	5	5	5	5	5	5	5	5	5	5	5	5	5
1	28	1	3	3	1	1	4	5	5	5	5	3	5	5	3	2	5	5	2	1	2	3	4	5	5	5	5	5	5	5	1	2	3	4	2	5	5	5	5	5	5	5
1	28	2	3	8	1	1	4	5	5	4	4	5	4	4	4	4	3	4	5	4	4	5	5	4	4	5	5	5	4	4	4	4	5	5	4	4	5	5	4	5	4	5
1	28	2	3	8	1	1	4	5	5	5	5	5	5	5	5	4	4	4	4	4	4	4	4	4	4	4	5	5	5	5	4	4	4	4	5	5	5	5	5	2	4	5
1	28	1	3	4	1	1	4	5	5	5	4	5	5	5	5	5	5	3	4	5	5	5	5	5	4	5	5	5	5	4	5	5	5	5	5	5	5	5	4	4	4	3
1	28	1	4	6	1	1	3	5	5	5	5	4	5	5	4	2	4	5	3	5	4	4	5	5	5	4	5	5	5	5	5	4	4	5	4	4	5	4	4	5	4	5
1	28	1	3	4	1	1	2	4	4	5	3	3	5	4	3	4	4	4	3	4	4	4	3	3	3	4	4	4	5	3	4	4	4	3	4	4	4	4	5	4	4	5
1	28	1	4	6	1	1	4	4	5	4	5	4	5	4	5	5	3	5	4	5	5	4	5	5	5	4	4	5	4	5	5	5	4	5	4	4	5	5	4	5	4	3
1	28	2	3	6	1	2	4	5	4	5	5	5	5	5	5	4	5	5	5	5	5	5	5	5	5	5	5	4	5	5	5	5	5	5	5	5	3	5	5	4	2	5
1	28	1	4	8	1	1	2	4	4	5	5	4	4	3	4	5	4	4	4	4	5	4	5	4	4	5	4	4	5	5	4	5	4	5	4	5	4	4	4	5	4	3
1	28	2	3	4	1	1	3	4	4	4	4	4	4	4	4	3	4	4	4	4	3	4	4	4	4	4	4	4	4	4	4	3	4	4	4	4	4	4	4	4	4	4
1	28	2	3	8	1	1	2	5	5	5	5	3	5	5	4	4	5	5	2	4	4	4	5	2	2	5	5	5	5	5	4	4	4	5	5	5	2	5	5	2	2	5
1	28	2	3	8	1	1	4	5	5	5	5	5	5	5	4	4	5	5	5	5	5	5	5	5	5	5	5	5	5	5	5	5	5	5	5	5	4	4	4	3	3	4
1	28	2	3	7	1	1	4	5	4	5	4	4	5	5	4	3	4	4	4	5	3	4	4	4	4	5	5	4	5	4	5	3	4	4	5	5	3	4	4	2	3	5
1	28	1	3	1	1	1	4	5	4	5	4	4	4	4	5	5	5	5	5	5	5	5	5	5	5	5	5	4	5	4	5	5	5	5	5	5	3	4	3	4	4	4
1	28	1	3	4	1	1	4	5	5	5	5	5	5	5	4	4	4	5	4	4	4	4	4	4	3	3	5	5	5	5	4	4	4	4	1	1	5	5	5	3	5	5
1	28	2	1	8	1	1	4	2	5	5	5	5	5	5	2	5	5	5	5	2	5	5	5	5	5	5	2	5	5	5	2	5	5	5	2	2	5	5	4	2	5	5
1	28	2	3	8	1	1	4	5	5	5	5	3	4	5	2	2	5	5	5	5	3	5	5	5	4	4	5	5	5	5	5	3	5	5	2	5	5	5	5	1	5	2
1	28	2	3	2	1	1	4	3	3	4	4	5	4	4	3	4	5	4	5	3	4	5	4	4	4	4	3	3	4	4	3	4	5	4	4	3	4	4	4	3	4	4
1	28	1	3	8	1	1	4	4	5	4	5	1	5	5	4	3	4	5	5	4	4	5	5	3	5	4	4	5	4	5	4	4	5	5	3	3	2	4	5	5	3	5
1	28	1	1	3	1	1	4	5	5	5	5	5	5	5	3	4	5	5	5	4	5	5	5	5	5	5	5	5	5	5	4	5	5	5	1	2	4	5	5	3	4	5
1	28	1	3	1	1	2	4	2	5	5	5	2	5	4	4	5	5	4	3	4	5	5	4	3	4	4	2	5	5	5	4	5	5	4	3	3	5	5	5	3	2	3
1	28	2	3	5	1	1	4	5	4	5	5	5	5	5	4	4	5	5	3	2	4	5	5	5	5	5	5	4	5	5	2	4	5	5	4	2	4	5	4	2	2	5
1	28	2	3	8	1	1	4	4	4	5	4	3	5	5	4	3	4	4	3	4	4	4	4	3	5	5	4	4	5	4	4	4	4	4	4	3	3	4	4	2	3	5
1	28	2	3	4	1	1	4	5	5	5	5	4	5	5	2	5	5	5	2	2	5	5	5	2	5	5	5	5	5	5	2	5	5	5	5	5	5	5	3	1	1	3
1	28	2	3	8	1	2	3	5	5	5	3	5	4	5	5	3	5	5	3	4	5	3	5	3	3	5	5	5	5	3	4	5	3	5	5	5	2	5	2	2	2	5
1	28	2	3	4	2	2	2	5	3	5	5	3	5	3	5	2	4	4	3	5	2	4	4	3	3	3	5	3	5	5	5	2	4	4	5	4	3	4	5	2	2	4
1	28	2	3	5	2	2	4	2	4	5	5	4	5	4	4	3	4	3	4	5	2	4	4	2	4	4	2	4	5	5	5	2	4	4	5	5	2	4	4	2	2	4
1	28	1	3	3	1	2	3	5	5	5	5	5	5	5	3	1	5	3	5	4	2	5	5	5	5	5	5	5	5	5	4	2	5	5	5	5	4	4	2	2	4	4
1	28	2	3	8	1	2	4	5	5	5	5	5	5	5	5	4	5	3	3	3	3	4	4	3	3	3	5	5	5	5	3	3	4	4	5	5	4	5	4	2	1	3
1	28	2	1	8	1	1	2	4	3	5	5	2	5	5	2	1	4	5	2	2	2	4	5	2	4	3	4	3	5	5	2	2	4	5	4	2	1	4	5	5	2	5
1	28	2	3	3	1	2	4	4	4	5	5	4	5	4	2	4	4	4	2	2	4	4	5	3	4	4	4	4	5	5	2	4	4	5	3	2	2	4	5	4	2	5
1	28	1	3	6	1	1	4	2	4	5	5	3	4	4	4	3	4	4	4	4	4	4	4	4	4	4	2	4	5	5	4	4	4	4	4	3	3	5	5	3	2	3
1	28	2	3	6	1	2	3	5	5	4	5	2	5	4	3	4	4	4	2	3	5	4	4	2	5	5	5	5	4	5	3	5	4	4	3	2	4	5	5	3	1	5
1	28	2	3	3	1	2	3	5	4	5	5	4	4	4	5	2	5	5	3	5	4	4	4	2	3	4	5	4	5	5	5	4	4	4	5	5	2	4	4	2	2	4
1	28	2	3	7	1	1	4	5	5	5	3	3	5	5	3	5	5	4	3	3	4	4	3	4	4	4	5	5	5	3	3	4	4	3	4	3	5	4	3	2	2	4
1	28	2	3	5	1	1	4	2	5	5	5	5	4	4	4	3	5	5	4	3	3	4	5	4	4	4	2	5	5	5	3	3	4	5	2	3	2	5	5	4	2	4
1	28	1	3	6	1	1	3	4	2	4	5	5	5	5	2	2	3	5	4	3	2	4	5	4	5	4	4	2	4	5	3	2	4	5	3	2	2	4	5	2	2	5
1	28	2	3	5	1	1	4	5	5	5	5	5	5	5	5	5	5	2	2	3	5	5	2	2	5	5	5	5	5	5	3	5	5	2	2	2	5	5	2	2	2	5
1	28	2	3	6	1	1	4	5	5	5	5	5	5	5	5	2	5	2	4	5	2	5	2	4	5	5	5	5	5	5	5	2	5	2	5	3	2	5	2	1	2	5
1	28	2	3	2	1	2	4	4	1	5	1	2	3	5	4	5	4	4	2	4	4	4	4	2	5	4	4	1	5	1	4	4	4	4	5	5	2	4	2	1	3	4
1	28	1	3	8	1	1	4	5	3	5	4	5	5	4	2	1	5	4	5	2	1	4	5	5	2	3	5	3	5	4	2	1	4	5	4	2	1	5	5	1	3	4
1	28	1	3	8	1	1	3	4	3	5	3	4	4	4	3	3	3	4	4	3	3	3	3	4	2	3	4	3	5	3	3	3	3	3	4	3	3	3	3	3	3	3
1	28	1	3	4	1	1	4	5	3	5	5	5	4	5	5	1	3	4	4	4	1	3	5	5	3	4	5	3	5	5	4	1	3	5	5	4	1	3	4	2	3	3
1	28	2	3	8	1	2	4	3	2	4	4	3	5	5	4	4	4	4	4	3	4	4	4	4	4	4	3	2	4	4	3	4	4	4	2	2	4	4	4	2	3	4
1	28	1	3	2	1	1	3	5	5	5	5	5	5	5	5	5	5	5	5	3	2	1	5	5	5	5	5	5	5	5	3	2	1	5	1	1	5	5	5	1	5	3
1	28	2	3	4	1	1	3	1	5	5	5	5	5	5	4	5	5	4	5	5	5	5	5	5	5	5	1	5	5	5	5	5	5	5	2	1	4	5	5	1	1	5
1	28	1	3	2	1	1	4	5	5	4	4	5	4	5	5	5	5	5	5	5	4	4	4	5	3	4	5	5	4	4	5	4	4	4	5	3	4	4	3	1	1	4
1	28	1	3	5	1	1	3	4	3	4	5	4	5	4	4	1	4	3	3	4	1	4	3	3	4	4	4	3	4	5	4	1	4	3	4	4	1	4	3	2	2	4
1	28	2	3	8	1	2	4	4	4	4	3	3	4	4	4	4	4	4	3	3	4	2	3	2	4	4	4	4	4	3	3	4	2	3	3	2	4	3	4	2	2	4
1	28	2	3	8	1	1	3	5	5	5	5	5	5	5	5	5	5	5	5	5	5	5	5	4	4	5	5	5	5	5	5	5	5	5	4	5	2	4	5	2	2	2
1	29	1	4	6	1	2	3	5	5	5	5	4	5	5	5	5	5	5	5	5	5	5	5	5	5	5	5	5	5	5	5	5	5	5	5	5	5	5	5	5	5	5
1	29	1	4	3	1	1	4	5	5	5	5	5	4	5	5	5	5	5	5	5	5	5	5	5	5	5	5	5	5	5	5	5	5	5	5	5	5	5	5	5	5	5
1	29	1	4	6	1	1	3	5	5	5	5	5	5	5	5	5	5	5	5	5	5	5	5	5	5	5	5	5	5	5	5	5	5	5	5	5	5	5	5	5	5	5
1	29	1	4	6	1	1	4	5	5	4	3	4	5	5	5	4	2	5	5	4	5	4	5	5	5	5	5	5	4	3	4	5	4	5	5	4	5	5	5	5	5	5
1	29	1	3	8	1	2	4	5	5	5	5	5	5	5	5	5	5	5	5	5	5	5	5	5	5	5	5	5	5	5	5	5	5	5	5	5	5	5	5	5	5	4
1	29	1	2	3	1	2	4	5	5	5	5	5	5	5	5	5	5	5	5	5	5	5	5	5	5	5	5	5	5	5	5	5	5	5	5	5	5	5	5	4	5	5
1	29	1	3	8	1	1	3	5	4	5	5	5	5	5	5	4	4	4	4	5	5	5	5	5	5	5	5	4	5	5	5	5	5	5	4	4	4	5	5	5	5	5
1	29	1	3	3	1	1	3	5	5	5	5	5	5	5	5	4	5	5	5	5	3	5	5	5	5	5	5	5	5	5	5	3	5	5	5	5	4	5	5	3	5	5
1	29	2	2	8	1	1	4	5	5	5	5	3	5	5	5	5	5	5	5	5	3	5	5	5	5	5	5	5	5	5	5	3	5	5	5	5	5	5	5	2	5	5
1	29	1	4	6	1	2	3	5	4	5	4	4	5	5	5	4	5	4	5	5	5	5	5	5	5	4	5	4	5	4	5	5	5	5	5	4	5	5	4	5	5	4
1	29	1	2	3	1	2	4	5	5	5	5	5	5	5	5	5	5	5	5	5	5	5	5	5	4	5	5	5	5	5	5	5	5	5	4	4	5	5	5	3	5	5
1	29	2	4	6	1	1	4	4	4	5	5	5	5	5	4	5	4	5	5	4	4	5	5	5	5	5	4	4	5	5	4	4	5	5	4	4	4	4	5	5	5	5
1	29	2	4	8	1	2	1	5	4	5	5	5	5	4	5	5	5	4	5	4	4	4	5	4	5	5	5	4	5	5	4	4	4	5	5	4	4	5	5	4	4	5
1	29	2	3	6	1	1	4	5	4	4	5	3	5	4	4	5	4	5	2	4	4	3	3	5	4	5	5	4	4	5	4	4	3	3	4	4	3	5	5	5	5	4
1	29	1	3	3	1	1	4	4	5	5	5	3	5	3	4	3	4	4	3	4	3	4	4	3	4	5	4	5	5	5	4	3	4	4	5	4	5	5	5	4	3	4
1	29	1	4	1	1	1	4	5	5	4	5	4	4	4	3	5	5	5	4	5	4	4	5	4	4	4	5	5	4	5	5	4	4	5	5	5	4	4	4	5	4	4
1	29	1	3	8	1	1	4	5	4	5	5	3	5	5	5	5	5	5	3	5	5	5	5	5	5	5	5	4	5	5	5	5	5	5	5	5	3	5	5	3	3	5
1	29	1	4	6	1	1	4	4	5	4	3	4	4	4	4	4	5	3	4	4	5	4	5	5	4	4	4	5	4	3	4	5	4	5	4	5	5	4	5	4	4	4
1	29	1	3	1	1	1	4	5	4	5	5	5	5	5	5	2	5	5	3	5	3	5	5	2	5	5	5	4	5	5	5	3	5	5	5	5	1	5	5	5	1	5
1	29	1	4	6	1	1	4	5	5	5	5	5	5	5	5	5	5	5	5	5	5	5	5	5	5	5	5	5	5	5	5	5	5	5	5	5	5	3	4	4	3	4
1	29	2	4	6	1	1	3	5	5	5	5	5	5	5	3	3	3	3	3	3	3	3	3	3	3	3	5	5	5	5	3	3	3	3	4	4	4	4	4	4	4	5
1	29	1	3	4	1	1	2	5	4	5	5	4	5	4	3	4	4	5	2	5	4	5	5	4	5	5	5	4	5	5	5	4	5	5	5	4	2	5	4	4	2	5
1	29	1	3	6	1	1	3	4	5	5	5	4	4	4	4	5	4	4	4	4	4	4	4	4	4	4	4	5	5	5	4	4	4	4	4	4	4	4	4	4	4	4
1	29	1	3	1	1	1	4	4	3	4	5	5	5	4	5	5	5	5	3	5	5	5	5	3	5	5	4	3	4	5	5	5	5	5	4	4	4	4	5	3	2	5
1	29	1	3	1	1	1	4	5	5	5	5	5	5	5	5	5	5	5	4	4	4	5	5	5	5	4	5	5	5	5	4	4	5	5	4	4	4	4	4	4	4	4
1	29	2	1	8	1	1	2	5	5	5	5	4	5	5	5	5	5	5	5	4	4	4	4	4	4	4	5	5	5	5	4	4	4	4	4	4	4	4	4	4	4	4
1	29	2	4	5	1	1	4	4	4	4	5	4	3	5	4	4	5	5	4	3	4	4	4	4	3	3	4	4	4	5	3	4	4	4	4	4	4	4	4	4	4	4
1	29	1	3	5	1	2	4	5	5	5	5	4	5	5	4	5	5	5	5	5	5	4	5	4	5	5	5	5	5	5	5	5	4	5	4	4	5	5	4	2	2	5
1	29	1	3	6	1	1	2	3	5	5	5	5	5	3	3	2	5	4	3	3	2	3	4	3	3	4	3	5	5	5	3	2	3	4	4	5	3	4	5	3	3	5
1	29	2	3	3	1	2	4	5	5	5	5	5	5	5	4	3	5	2	3	4	4	4	4	3	5	5	5	5	5	5	4	4	4	4	4	4	3	4	5	2	3	5
1	29	1	3	8	1	1	3	2	4	5	5	4	4	5	5	5	5	5	5	4	5	5	5	4	4	4	2	4	5	5	4	5	5	5	2	3	4	4	5	3	4	5
1	29	2	3	1	1	1	4	5	4	3	5	5	5	5	5	2	2	5	4	4	3	4	4	4	1	5	5	4	3	5	4	3	4	4	5	5	2	3	4	2	3	5
1	29	1	4	6	1	2	2	5	5	4	5	3	4	2	3	4	5	4	3	4	5	4	3	4	4	2	5	5	4	5	4	5	4	3	4	5	3	4	3	4	5	4
1	29	2	3	6	1	1	4	5	4	4	5	4	5	4	4	4	4	4	4	4	4	4	4	4	4	4	5	4	4	5	4	4	4	4	4	4	4	4	4	3	3	4
1	29	1	3	4	1	1	4	5	3	3	5	5	5	4	5	2	5	5	2	5	2	4	5	2	5	5	5	3	3	5	5	2	4	5	4	4	2	4	5	4	2	5
1	29	1	4	6	1	1	3	4	4	5	5	5	2	4	4	2	4	5	5	4	4	4	4	4	4	4	4	4	5	5	4	4	4	4	4	3	2	3	5	3	5	4
1	29	1	3	6	1	2	3	5	4	4	5	4	4	3	4	4	4	2	4	5	4	4	4	4	5	5	5	4	4	5	5	4	4	4	5	4	4	5	3	2	2	4
1	29	1	3	8	1	1	4	1	2	5	5	3	5	5	5	1	4	5	5	5	5	5	5	5	5	5	1	2	5	5	5	5	5	5	1	1	5	5	5	3	3	5
1	29	2	4	6	1	1	4	4	3	3	3	3	4	4	3	3	4	4	2	4	3	4	4	3	4	4	4	3	3	3	4	3	4	4	4	2	4	4	4	4	3	4
1	29	1	3	3	1	1	4	4	4	4	4	5	4	4	2	4	4	4	4	3	3	5	5	5	2	3	4	4	4	4	3	3	5	5	5	3	3	5	4	3	4	2
1	29	2	2	8	1	1	4	5	3	4	3	4	5	5	3	3	5	2	3	4	3	5	3	3	5	5	5	3	4	3	4	3	5	3	4	4	2	4	4	2	2	5
1	29	2	3	6	1	1	3	4	5	4	5	4	4	5	4	3	4	4	3	4	3	4	4	3	3	4	4	5	4	5	4	3	4	4	4	4	3	4	3	2	3	4
1	44	2	3	2	1	1	4	3	4	4	4	4	4	4	4	4	4	4	4	3	3	4	3	3	3	3	3	4	4	4	3	3	4	3	3	3	3	3	4	4	4	4
1	44	1	4	6	1	1	4	3	4	5	5	4	5	3	4	1	3	2	2	3	2	4	5	4	4	5	3	4	5	5	3	2	4	5	2	2	4	2	4	4	5	4
1	44	2	3	6	1	2	1	5	5	5	4	4	3	3	4	1	2	5	2	4	4	4	5	3	4	3	5	5	5	4	4	4	4	5	5	4	2	3	3	4	4	3
1	44	1	3	6	1	2	4	4	4	5	4	3	4	5	5	3	5	2	5	5	3	4	2	4	4	4	4	4	5	4	5	3	4	2	5	4	3	5	3	2	1	4
1	44	1	3	2	1	2	4	5	5	5	5	5	5	5	5	5	5	5	5	3	2	3	4	3	3	4	5	5	5	5	3	2	3	4	5	4	3	4	4	2	2	3
1	44	1	3	3	1	1	4	5	5	5	3	5	5	5	3	4	4	4	4	4	4	4	4	4	4	4	5	5	5	3	4	4	4	4	5	4	2	3	4	1	4	4
1	29	1	4	6	1	2	2	3	4	5	4	4	5	4	5	4	4	2	3	4	3	4	4	4	2	4	3	4	5	4	4	3	4	4	5	4	4	3	4	2	3	3
1	29	2	3	2	1	1	4	4	3	3	4	5	5	5	2	2	5	2	5	4	4	5	4	5	5	4	4	3	3	4	4	4	5	4	2	2	2	3	5	2	5	5
1	29	1	3	3	1	1	3	3	5	5	5	5	5	5	4	5	5	4	4	4	5	5	4	4	3	5	3	5	5	5	4	5	5	4	1	1	5	5	5	2	3	3
1	29	1	2	8	1	1	4	4	3	3	5	5	2	4	4	2	2	5	4	5	5	4	5	5	5	5	4	3	3	5	5	5	4	5	5	5	2	2	5	2	4	2
1	29	2	3	7	1	2	3	5	4	5	5	5	5	5	4	4	4	3	3	5	4	5	4	3	4	4	5	4	5	5	5	4	5	4	4	3	3	4	3	2	2	5
1	29	1	3	8	1	2	3	4	4	5	4	5	5	3	4	4	5	4	3	3	4	3	3	3	2	2	4	4	5	4	3	4	3	3	4	3	4	3	3	3	2	3
1	29	1	3	3	1	2	4	3	4	4	5	4	4	4	4	4	3	2	2	3	2	4	2	3	2	5	3	4	4	5	3	2	4	2	4	4	2	4	3	2	2	5
1	29	1	3	8	1	1	4	4	5	4	4	5	4	3	4	3	4	3	3	4	4	4	4	4	3	4	4	5	4	4	4	4	4	4	5	4	2	4	3	1	3	4
1	30	1	3	3	1	2	4	3	5	5	5	5	5	5	5	5	5	5	5	5	5	5	5	5	5	5	3	5	5	5	5	5	5	5	5	5	5	5	5	5	5	5
1	30	1	4	6	1	1	4	5	5	5	5	5	5	5	5	5	5	5	5	5	5	5	5	5	5	5	5	5	5	5	5	5	5	5	5	5	5	5	5	5	5	5
1	30	1	4	6	1	1	4	5	5	5	5	5	5	5	5	5	5	5	5	5	5	5	5	5	5	5	5	5	5	5	5	5	5	5	5	5	5	5	5	5	5	5
1	30	1	2	1	1	1	2	5	5	5	5	5	3	4	5	1	5	3	5	5	5	5	5	5	5	5	5	5	5	5	5	5	5	5	5	5	5	5	5	5	5	5
1	30	1	4	6	1	1	4	5	5	5	5	5	5	5	5	5	4	4	4	5	5	5	5	5	5	5	5	5	5	5	5	5	5	5	5	5	5	5	5	5	5	5
1	30	2	3	8	1	2	4	5	5	5	5	4	5	5	5	5	5	5	4	5	5	5	5	5	5	4	5	5	5	5	5	5	5	5	5	5	5	5	5	5	5	4
1	30	1	4	6	1	1	4	5	5	5	5	5	5	5	5	5	5	5	5	5	5	5	5	5	5	5	5	5	5	5	5	5	5	5	5	4	5	5	5	5	5	5
1	30	1	4	6	1	1	4	5	4	5	4	4	4	5	5	5	4	3	4	5	5	3	4	5	5	4	5	4	5	4	5	5	3	4	4	5	5	5	5	5	5	4
1	30	1	4	6	1	1	4	5	4	5	5	5	5	5	4	5	5	5	4	4	5	5	5	5	5	5	5	4	5	5	4	5	5	5	5	5	5	4	4	5	4	5
1	30	1	4	8	1	1	2	4	5	4	5	5	5	4	5	4	5	5	5	5	5	5	4	5	5	5	4	5	4	5	5	5	5	4	5	4	5	5	5	5	5	4
1	30	1	4	8	1	1	2	5	5	5	5	5	5	5	5	4	5	4	4	4	4	4	4	5	4	4	5	5	5	5	4	4	4	4	5	4	4	5	4	5	4	5
1	43	1	2	3	1	2	3	5	5	4	4	4	5	4	4	4	4	4	4	4	4	4	4	3	5	4	5	5	4	4	4	4	4	4	5	5	4	4	5	5	4	3
1	43	2	4	6	1	1	3	5	5	5	5	4	5	5	5	5	5	5	5	5	5	5	5	5	5	5	5	5	5	5	5	5	5	5	5	5	5	5	5	4	4	4
1	43	1	3	3	1	1	4	5	4	4	5	4	5	4	4	3	4	5	4	5	4	4	3	4	4	4	5	4	4	5	5	4	4	3	5	5	4	4	5	2	5	5
1	43	2	1	7	1	1	4	5	5	5	5	5	5	3	4	4	5	5	5	4	5	5	5	5	3	4	5	5	5	5	4	5	5	5	4	4	4	5	5	3	5	5
1	43	1	3	3	1	2	4	4	4	4	3	3	5	4	5	5	5	5	3	5	5	5	5	5	5	5	4	4	4	3	5	5	5	5	5	5	4	5	5	2	2	5
1	30	1	3	6	1	1	3	5	5	5	5	5	5	5	2	4	5	2	4	5	5	5	5	5	4	4	5	5	5	5	5	5	5	5	4	5	4	5	2	3	4	5
1	30	2	4	6	1	2	4	5	5	5	5	4	5	4	5	5	5	5	2	5	3	5	3	3	5	5	5	5	5	5	5	3	5	3	5	5	5	3	3	3	3	5
1	30	2	4	6	1	1	4	3	4	4	4	4	4	4	3	2	3	3	3	4	4	4	4	4	4	4	3	4	4	4	4	4	4	4	4	4	4	4	4	4	4	4
1	30	1	3	5	1	2	3	5	5	4	5	4	4	4	4	4	4	4	4	4	4	4	4	4	4	4	5	5	4	5	4	4	4	4	4	4	4	4	4	4	4	4
1	30	1	3	5	1	1	3	4	5	5	5	4	5	5	4	4	4	5	4	4	4	4	4	4	3	4	4	5	5	5	4	4	4	4	3	3	4	4	5	5	4	4
1	30	2	3	1	1	1	4	5	5	5	5	5	5	5	5	4	4	4	5	4	4	4	4	5	5	3	5	5	5	5	4	4	4	4	3	4	3	3	5	4	5	5
1	30	1	3	6	1	1	4	5	5	5	5	5	5	5	5	5	5	5	5	5	5	5	5	5	5	5	5	5	5	5	5	5	5	5	4	4	4	4	4	4	4	4
1	30	1	3	8	1	1	3	4	4	5	5	4	5	5	5	5	5	5	5	5	5	5	5	5	5	5	4	4	5	5	5	5	5	5	4	4	4	4	4	4	4	4
1	30	1	3	5	1	2	4	4	4	4	3	4	4	4	3	3	4	4	4	4	4	4	4	4	4	4	4	4	4	3	4	4	4	4	4	4	4	4	4	3	4	4
1	30	2	4	6	1	1	3	4	4	5	4	3	4	4	4	4	4	4	3	4	4	4	4	3	4	4	4	4	5	4	4	4	4	4	4	4	4	4	4	4	3	4
1	30	1	4	3	1	2	4	4	5	3	5	5	5	4	4	4	3	5	5	3	3	3	5	5	3	4	4	5	3	5	3	3	3	5	3	3	3	4	5	5	5	3
1	30	1	5	4	1	1	4	5	5	5	5	2	4	4	4	3	4	4	4	4	4	4	3	4	4	5	5	5	5	5	4	4	4	3	4	4	4	3	4	4	4	4
1	30	2	3	8	1	1	4	5	5	5	4	5	5	5	3	4	5	5	4	5	5	5	4	4	4	4	5	5	5	4	5	5	5	4	4	4	5	5	4	2	3	3
1	30	2	3	8	1	1	4	5	4	5	5	5	5	5	5	4	4	5	5	5	4	5	5	5	5	5	5	4	5	5	5	4	5	5	5	5	1	5	4	1	3	5
1	30	2	3	8	1	1	4	4	3	5	4	5	5	3	1	1	3	1	2	1	2	3	1	3	3	3	4	3	5	4	1	2	3	1	5	3	3	5	5	3	1	5
1	30	2	3	8	1	2	4	3	4	4	2	4	3	4	2	4	4	2	2	2	3	4	3	2	4	4	3	4	4	2	2	3	4	3	3	4	4	4	4	2	4	4
1	30	1	4	6	1	2	4	4	5	5	2	2	5	4	4	4	5	4	2	4	4	4	2	2	4	4	4	5	5	2	4	4	4	2	4	4	4	4	4	2	2	5
1	30	2	4	6	1	1	3	5	5	5	5	5	5	5	4	4	3	3	4	3	4	3	3	3	3	3	5	5	5	5	3	4	3	3	4	4	3	4	3	3	3	4
1	30	1	3	8	1	1	2	5	5	5	5	4	5	4	4	3	4	3	3	4	3	4	3	3	4	3	5	5	5	5	4	3	4	3	5	3	2	5	4	3	3	3
1	30	2	3	4	1	1	4	5	5	5	5	4	5	4	4	2	5	5	2	3	4	5	4	2	2	2	5	5	5	5	3	4	5	4	2	4	4	5	4	2	2	4
1	30	1	3	3	2	2	2	4	4	4	4	4	5	4	4	3	3	4	5	4	3	4	4	5	4	4	4	4	4	4	4	3	4	4	4	3	3	4	3	3	4	3
1	30	1	3	5	1	1	4	4	4	4	5	4	5	4	4	4	5	5	4	4	4	5	5	4	4	4	4	4	4	5	4	4	5	5	1	1	3	5	5	4	3	4
1	31	1	3	7	1	2	3	5	5	5	5	5	5	5	4	5	5	5	5	5	5	5	5	5	5	5	5	5	5	5	5	5	5	5	5	5	5	5	5	5	5	5
1	31	1	4	6	1	1	4	5	5	5	5	4	5	5	5	5	5	5	5	5	5	5	5	5	5	5	5	5	5	5	5	5	5	5	5	5	5	5	5	5	5	5
1	31	2	3	2	1	1	3	5	5	5	5	5	5	5	5	5	5	5	5	5	5	5	5	5	5	5	5	5	5	5	5	5	5	5	5	5	5	5	5	5	5	5
1	31	1	2	5	1	1	3	5	4	4	5	5	5	3	4	4	5	5	5	5	4	3	5	4	5	5	5	4	4	5	5	4	3	5	5	5	5	4	5	5	5	5
1	31	1	3	3	1	1	2	5	5	5	5	5	5	5	5	5	5	5	5	5	5	5	5	5	5	5	5	5	5	5	5	5	5	5	5	5	5	5	5	4	5	5
1	31	1	2	6	1	1	4	5	5	5	5	5	5	5	4	4	4	2	2	5	5	5	5	5	5	5	5	5	5	5	5	5	5	5	5	5	5	5	5	4	5	5
1	31	2	4	2	1	2	4	5	5	5	4	5	5	5	5	5	5	4	4	5	5	5	5	5	5	5	5	5	5	4	5	5	5	5	5	5	5	5	4	4	4	5
1	31	1	4	6	1	1	3	5	5	4	4	5	5	5	5	5	4	5	4	5	5	4	4	5	5	4	5	5	4	4	5	5	4	4	5	4	4	5	5	5	5	4
1	31	2	4	6	1	2	2	5	4	5	5	4	3	4	5	4	5	5	4	5	5	5	5	5	5	5	5	4	5	5	5	5	5	5	4	4	5	5	5	5	4	4
1	31	2	3	8	1	2	3	5	5	5	5	3	5	5	5	3	5	5	3	5	3	5	5	3	2	5	5	5	5	5	5	3	5	5	5	5	3	5	5	4	2	3
1	31	1	1	7	1	2	4	3	4	4	4	5	5	5	3	5	5	5	5	3	5	5	5	5	5	4	3	4	4	4	3	5	5	5	3	3	4	5	5	3	4	5
1	31	2	3	8	1	2	4	4	4	5	5	2	5	4	5	4	5	5	2	5	4	4	5	2	5	4	4	4	5	5	5	4	4	5	5	4	4	5	2	5	2	5
1	31	1	3	8	1	1	3	5	5	5	3	5	4	4	4	4	4	4	4	4	4	4	4	4	4	4	5	5	5	3	4	4	4	4	4	4	4	4	4	4	4	4
1	31	1	1	8	1	1	4	4	5	5	5	4	5	5	4	4	4	4	4	5	4	5	4	5	4	4	4	5	5	5	5	4	5	4	4	4	4	4	4	4	4	4
1	31	1	1	8	1	1	4	4	4	5	5	5	4	5	4	5	5	5	5	4	4	5	5	4	4	4	4	4	5	5	4	4	5	5	4	4	4	4	4	4	4	4
1	31	2	3	8	1	1	3	4	5	4	4	5	4	4	3	4	4	4	3	3	4	4	4	4	3	4	4	5	4	4	3	4	4	4	3	4	4	4	4	4	4	4
1	31	2	2	5	1	1	4	4	4	4	5	5	5	5	4	4	4	4	4	4	4	4	4	4	4	4	4	4	4	5	4	4	4	4	4	4	4	4	3	3	4	5
1	31	2	3	1	1	1	4	5	5	5	5	5	5	5	4	4	4	5	4	4	4	4	5	4	2	4	5	5	5	5	4	4	4	5	4	4	4	4	5	3	3	4
1	31	2	3	8	1	2	3	5	5	4	4	3	5	5	5	5	4	4	4	2	3	5	4	2	3	4	5	5	4	4	2	3	5	4	2	4	3	5	4	4	3	5
1	31	1	3	6	1	1	4	3	4	5	5	4	5	5	4	4	5	4	4	4	4	5	5	3	5	5	3	4	5	5	4	4	5	5	2	3	4	5	5	3	3	5
1	31	1	4	8	1	2	4	5	4	5	5	3	3	4	5	4	4	3	1	3	1	3	5	2	3	3	5	4	5	5	3	1	3	5	3	1	4	4	4	4	4	4
1	31	1	1	1	1	2	4	5	4	5	3	4	5	5	5	4	5	3	4	5	5	5	3	3	4	5	5	4	5	3	5	5	5	3	5	5	3	3	3	2	2	4
1	31	2	3	2	1	2	4	3	5	5	5	3	5	4	4	5	5	5	4	3	4	4	4	3	5	4	3	5	5	5	3	4	4	4	3	2	4	4	5	3	2	4
1	31	2	3	6	1	1	4	3	5	5	4	4	5	4	4	5	4	3	3	3	3	5	4	3	3	3	3	5	5	4	3	3	5	4	4	4	3	4	2	2	3	4
1	31	2	3	6	1	1	4	5	5	5	5	5	5	5	3	2	3	5	3	4	2	3	5	3	4	4	5	5	5	5	4	2	3	5	4	4	2	4	4	2	2	4
1	31	1	3	3	1	1	2	4	3	4	4	3	5	3	2	1	3	4	3	2	1	3	4	3	5	4	4	3	4	4	2	1	3	4	3	3	1	3	4	3	4	5
1	31	1	3	6	1	1	4	2	2	4	5	3	5	4	4	1	4	5	1	2	1	5	5	2	5	5	2	2	4	5	2	1	5	5	5	5	1	5	2	4	1	5
1	31	2	3	2	1	1	3	3	3	4	4	4	4	5	4	4	3	4	4	4	4	4	4	4	4	4	3	3	4	4	4	4	4	4	4	3	3	3	3	3	3	3
1	37	1	1	8	1	2	4	1	5	5	4	5	5	5	2	2	4	4	2	2	3	5	5	2	5	5	1	5	5	4	2	3	5	5	1	1	4	4	4	2	2	5
1	32	1	3	4	1	1	4	2	4	5	4	2	5	3	4	1	4	2	2	3	2	4	2	2	4	2	2	4	5	4	3	2	4	2	4	2	3	5	3	2	2	4
1	32	1	2	5	1	2	3	4	4	5	5	5	5	5	4	4	4	5	5	5	5	5	5	5	5	5	4	4	5	5	5	5	5	5	5	5	5	5	5	5	5	5
1	32	1	3	5	1	1	4	4	5	5	5	5	5	3	5	5	5	5	5	5	5	5	5	5	5	5	4	5	5	5	5	5	5	5	5	5	5	5	5	5	5	5
1	32	1	3	8	1	1	4	5	5	5	5	5	5	5	5	5	5	5	5	5	5	5	5	5	5	5	5	5	5	5	5	5	5	5	5	5	5	5	5	5	5	5
1	37	1	4	6	1	1	4	5	5	5	3	3	5	4	4	3	5	5	3	4	3	5	5	4	5	5	5	5	5	3	4	3	5	5	5	5	5	5	5	5	5	5
1	37	1	3	8	1	2	3	5	5	5	5	4	5	5	5	5	5	5	4	4	5	5	5	4	4	4	5	5	5	5	4	5	5	5	5	5	5	5	5	5	4	5
1	37	2	4	8	1	1	4	3	5	5	5	5	5	5	4	5	5	5	5	3	5	5	5	5	5	5	3	5	5	5	3	5	5	5	4	4	5	5	5	5	5	5
1	37	1	4	6	1	1	4	5	5	5	5	5	5	5	5	5	5	5	4	5	5	5	5	4	5	5	5	5	5	5	5	5	5	5	5	5	5	4	5	4	4	5
1	37	1	3	5	1	1	4	5	5	5	5	4	5	3	2	5	5	5	5	2	5	5	5	5	5	5	5	5	5	5	2	5	5	5	3	4	5	5	5	5	4	5
1	37	1	3	6	1	1	4	5	5	5	5	4	4	4	5	5	5	3	3	5	5	5	5	4	4	4	5	5	5	5	5	5	5	5	5	4	5	5	5	4	4	4
1	37	1	3	6	1	1	3	5	5	5	5	5	5	3	5	5	5	5	5	4	3	4	5	4	5	4	5	5	5	5	4	3	4	5	3	4	5	3	4	5	4	5
1	33	2	3	1	1	2	3	5	5	5	5	5	5	5	5	5	5	5	5	4	5	5	5	4	5	5	5	5	5	5	4	5	5	5	4	3	5	5	5	3	3	5
1	33	1	3	7	1	2	3	5	5	5	5	5	5	5	5	5	5	5	5	5	5	5	5	5	5	5	5	5	5	5	5	5	5	5	4	5	4	5	4	4	4	4
1	33	1	3	5	1	1	4	4	4	4	4	4	4	5	5	5	5	5	5	5	5	5	5	5	5	5	4	4	4	4	5	5	5	5	4	4	4	4	4	4	4	4
1	33	2	4	4	1	1	4	5	5	5	5	5	5	5	4	2	4	5	3	4	3	4	4	2	3	4	5	5	5	5	4	3	4	4	5	5	4	5	3	2	2	4
1	33	2	3	7	1	1	4	3	5	5	2	4	5	3	2	5	5	1	2	2	5	5	2	2	5	5	3	5	5	2	2	5	5	2	5	3	5	5	5	1	1	5
1	37	2	3	8	1	2	4	5	5	5	5	3	4	5	2	4	5	5	5	2	4	5	5	5	2	2	5	5	5	5	2	4	5	5	2	2	4	5	5	4	5	3
1	37	1	3	4	1	1	4	5	2	4	5	2	5	5	4	2	4	5	2	4	2	4	5	2	5	4	5	2	4	5	4	2	4	5	4	4	2	4	4	4	4	4
1	37	1	2	8	1	1	4	4	5	5	5	4	5	4	3	4	4	5	3	4	4	3	4	4	4	4	4	5	5	5	4	4	3	4	5	3	4	4	5	1	3	4
1	37	2	4	6	1	1	2	5	5	5	5	5	5	5	4	2	4	3	2	4	2	4	4	2	5	5	5	5	5	5	4	2	4	4	4	3	4	4	2	2	3	5
1	37	1	2	6	1	1	3	5	5	4	4	4	4	4	3	3	3	3	3	4	4	4	4	4	4	4	5	5	4	4	4	4	4	4	4	4	4	3	3	3	3	3
1	37	2	3	2	1	1	2	5	4	5	3	4	5	3	5	2	4	4	4	4	2	5	5	3	3	3	5	4	5	3	4	2	5	5	5	3	2	5	5	2	3	3
1	37	1	3	6	1	1	4	5	5	5	5	3	2	4	5	3	5	5	5	4	4	5	5	5	3	2	5	5	5	5	4	4	5	5	5	4	2	5	5	2	2	2
1	37	2	4	8	1	2	4	5	5	5	4	5	5	5	3	4	5	4	4	2	4	4	4	3	2	3	5	5	5	4	2	4	4	4	2	4	4	4	4	2	2	4
1	37	2	3	4	1	2	2	5	5	5	4	5	4	5	4	5	5	5	4	3	5	5	3	3	3	4	5	5	5	4	3	5	5	3	2	2	5	5	3	1	2	5
1	35	1	3	8	1	1	3	4	5	5	5	5	5	5	3	3	2	3	3	1	3	3	4	3	3	3	4	5	5	5	1	3	3	4	1	1	5	4	3	3	4	4
1	35	1	3	1	1	1	2	5	3	5	5	5	5	5	2	1	5	5	4	2	2	5	5	4	3	4	5	3	5	5	2	2	5	5	2	2	1	5	5	2	3	4
1	35	2	4	2	1	2	4	4	5	5	2	3	5	5	4	4	5	5	5	4	5	5	5	5	4	4	4	5	5	2	4	5	5	5	1	1	4	4	4	2	4	4
1	35	1	4	2	1	1	4	5	5	5	5	5	5	5	5	5	5	5	5	5	3	3	4	5	2	1	5	5	5	5	5	3	3	4	4	4	4	3	4	3	2	3
1	37	2	3	5	1	2	4	4	4	5	5	2	5	2	2	3	4	3	1	2	4	2	2	4	1	2	4	4	5	5	2	4	2	2	3	3	4	4	4	2	2	5
1	40	1	3	2	1	2	4	5	5	5	5	5	5	5	4	5	5	5	5	5	5	5	5	5	5	5	5	5	5	5	5	5	5	5	5	5	5	5	5	5	5	5
1	40	1	4	7	1	2	4	5	5	5	5	5	5	5	5	5	5	5	5	5	5	5	5	5	5	5	5	5	5	5	5	5	5	5	5	5	5	5	5	5	5	5
1	40	1	2	6	1	1	3	5	5	5	5	5	5	5	5	5	5	5	5	4	4	4	5	5	5	5	5	5	5	5	4	4	4	5	5	5	5	5	5	5	5	5
1	40	2	2	8	1	2	3	5	5	5	4	5	4	4	3	4	4	3	5	4	4	5	5	4	4	4	5	5	5	4	4	4	5	5	5	5	5	5	5	4	5	4
1	40	1	3	8	1	2	4	5	5	5	5	5	5	5	4	3	4	3	2	3	4	4	3	2	5	5	5	5	5	5	3	4	4	3	5	5	5	5	5	2	2	5
1	40	2	4	8	1	1	4	3	3	5	5	5	5	5	3	3	4	5	5	3	4	4	5	4	4	4	3	3	5	5	3	4	4	5	4	4	4	4	5	4	4	5
1	40	1	4	2	1	1	3	5	4	5	5	4	5	4	3	4	4	5	4	4	5	4	5	5	5	4	5	4	5	5	4	5	4	5	4	5	4	5	4	2	4	4
1	40	2	4	6	1	1	4	4	5	5	5	5	5	5	5	5	5	5	5	5	5	5	5	5	5	5	4	5	5	5	5	5	5	5	2	2	4	5	5	5	4	5
1	40	1	3	7	1	1	4	5	5	5	5	2	5	5	5	4	5	5	3	4	4	5	5	4	5	5	5	5	5	5	4	4	5	5	5	5	2	5	5	2	2	5
1	40	2	4	8	1	2	4	5	5	5	5	5	5	5	5	4	4	5	4	4	4	4	5	3	5	4	5	5	5	5	4	4	4	5	5	3	4	5	3	3	3	4
1	40	1	4	3	1	1	4	4	4	4	4	2	5	2	2	2	4	4	3	4	4	4	5	2	5	5	4	4	4	4	4	4	4	5	4	3	3	5	5	2	2	5
1	40	1	3	6	1	1	4	3	5	5	5	4	4	4	3	2	5	5	4	4	4	5	5	5	4	4	3	5	5	5	4	4	5	5	1	1	4	5	5	5	4	4
1	40	1	3	2	1	1	3	4	5	4	4	4	5	2	4	4	4	4	4	4	4	4	4	5	4	4	4	5	4	4	4	4	4	4	4	5	2	2	4	4	4	4
1	40	2	3	8	1	1	4	5	5	5	4	4	5	5	5	5	5	5	5	5	5	5	5	5	5	5	5	5	5	4	5	5	5	5	4	4	4	4	4	1	3	4
1	42	1	3	8	1	2	4	5	5	5	5	5	5	5	5	3	5	5	2	5	1	5	5	2	5	5	5	5	5	5	5	1	5	5	5	5	1	5	5	5	4	5
1	42	2	3	1	1	1	2	5	5	5	3	3	5	4	5	4	5	3	2	3	4	4	4	1	5	5	5	5	5	3	3	4	4	4	5	5	4	5	4	3	3	5
1	42	2	2	6	1	1	3	5	5	5	5	4	5	5	4	4	5	4	4	3	4	4	3	4	4	4	5	5	5	5	3	4	4	3	5	5	4	4	5	3	4	4
1	42	2	3	3	1	1	4	5	4	5	5	5	5	5	4	5	5	5	4	4	5	5	5	4	3	5	5	4	5	5	4	5	5	5	5	4	4	5	5	3	3	3
1	42	2	3	1	1	1	4	5	5	5	5	5	5	5	2	4	5	5	5	2	4	5	5	5	5	5	5	5	5	5	2	4	5	5	3	3	4	5	5	4	3	5
1	42	1	2	3	1	1	4	5	4	5	5	3	5	5	5	4	5	3	3	5	4	5	4	2	4	4	5	4	5	5	5	4	5	4	5	5	4	5	5	2	2	4
1	42	1	3	3	1	2	4	4	4	4	5	4	4	5	4	4	4	4	4	5	5	5	5	5	5	5	4	4	4	5	5	5	5	5	4	4	4	4	4	4	4	4
1	42	2	2	6	1	1	3	5	5	5	5	5	4	5	2	4	5	5	5	4	5	5	5	5	5	5	5	5	5	5	4	5	5	5	2	2	5	5	5	2	5	5
1	43	2	3	2	1	2	4	4	5	5	4	3	4	4	4	3	4	4	3	4	4	3	3	3	4	3	4	5	5	4	4	4	3	3	4	3	3	4	4	3	3	4
1	43	2	5	1	1	1	3	4	4	5	5	3	4	5	2	1	5	4	3	2	2	5	4	3	4	5	4	4	5	5	2	2	5	4	4	4	2	5	3	2	2	4
1	43	1	4	8	1	1	3	4	4	4	4	3	4	4	4	3	4	4	3	3	2	4	3	3	4	4	4	4	4	4	3	2	4	3	4	4	2	4	4	2	3	4
1	43	1	4	3	1	1	3	4	2	4	4	4	5	4	2	2	3	1	2	3	3	4	2	4	5	4	4	2	4	4	3	3	4	2	3	2	3	4	4	2	3	5
1	43	2	3	1	1	1	3	5	5	5	4	4	5	4	4	3	4	2	3	3	3	4	4	4	4	5	5	5	5	4	3	3	4	4	4	4	2	3	4	3	1	5
1	43	2	4	4	1	2	4	4	4	3	2	2	4	4	3	4	4	2	2	2	4	4	2	2	5	4	4	4	3	2	2	4	4	2	2	2	4	4	3	2	2	5
1	43	2	5	2	1	1	3	4	4	3	2	4	4	2	2	2	2	2	1	2	2	5	5	4	5	5	4	4	3	2	2	2	5	5	4	2	2	5	5	2	2	5
1	43	1	2	5	1	2	4	4	3	4	4	3	4	4	2	2	4	4	2	2	3	4	4	2	5	4	4	3	4	4	2	3	4	4	2	2	3	4	4	2	3	4
1	43	1	4	2	1	1	4	5	4	5	4	4	5	5	5	5	5	5	5	5	5	5	5	5	5	5	5	4	5	4	5	5	5	5	5	5	5	5	5	5	5	5
1	45	2	5	4	1	2	4	5	5	5	5	5	5	5	5	5	5	5	5	5	5	5	5	5	5	5	5	5	5	5	5	5	5	5	5	5	5	5	5	5	5	5
1	45	1	3	6	1	1	4	5	5	5	5	5	5	5	5	5	5	5	5	5	5	5	5	5	5	5	5	5	5	5	5	5	5	5	5	5	5	5	5	5	5	5
1	45	1	4	5	1	1	4	4	4	5	5	4	5	5	3	2	3	5	3	4	3	4	5	3	5	4	4	4	5	5	4	3	4	5	5	5	3	5	5	3	4	5
1	45	1	4	6	1	1	4	4	5	5	5	1	5	5	5	5	5	5	3	5	5	5	5	3	5	5	4	5	5	5	5	5	5	5	5	5	5	5	5	1	3	5
1	45	1	3	7	1	1	4	5	5	5	5	3	5	4	5	4	4	4	4	5	5	3	4	2	5	3	5	5	5	5	5	5	3	4	5	4	5	5	5	2	2	5
1	45	2	4	7	1	1	4	4	4	4	4	4	5	5	2	2	5	5	5	2	3	5	5	5	5	4	4	4	4	4	2	3	5	5	5	2	2	5	5	5	5	5
1	45	1	4	5	1	2	4	5	5	5	5	5	4	4	3	4	5	5	3	4	3	4	4	4	3	5	5	5	5	5	4	3	4	4	4	4	4	5	4	4	3	4
1	45	1	4	8	1	2	3	5	5	5	5	3	5	5	5	5	5	5	3	5	3	5	3	3	5	5	5	5	5	5	5	3	5	3	5	5	2	5	5	2	3	5
1	45	1	3	5	1	1	3	5	5	4	2	3	5	5	2	5	3	5	2	5	5	3	4	2	5	5	5	5	4	2	5	5	3	4	5	4	5	3	5	3	3	4
1	45	1	3	5	1	1	4	5	4	5	4	3	5	4	4	4	5	2	3	4	4	5	2	3	4	4	5	4	5	4	4	4	5	2	5	5	4	4	5	1	2	5
1	45	1	1	8	1	2	3	4	5	5	5	4	5	4	4	5	4	4	4	4	4	4	4	3	3	4	4	5	5	5	4	4	4	4	4	4	4	4	4	4	4	4
1	45	2	3	8	1	2	4	5	5	5	5	5	5	5	4	4	4	4	4	4	4	4	3	4	4	4	5	5	5	5	4	4	4	3	4	4	4	4	4	4	4	4
1	45	1	3	6	1	2	4	5	5	5	5	4	5	5	5	4	5	3	4	5	5	5	5	5	5	5	5	5	5	5	5	5	5	5	5	3	2	5	5	1	5	5
1	45	2	4	8	1	1	3	4	3	5	4	4	5	4	2	3	4	4	2	2	3	4	5	3	2	3	4	3	5	4	2	3	4	5	4	2	3	5	5	4	3	5
1	45	2	3	7	1	2	4	3	5	4	4	4	4	4	2	3	4	4	4	3	4	4	4	4	3	4	3	5	4	4	3	4	4	4	3	3	4	4	4	4	4	4
1	45	1	4	5	1	2	3	4	4	3	5	5	5	3	1	4	4	5	4	3	4	4	5	4	5	4	4	4	3	5	3	4	4	5	2	4	4	4	5	1	5	5
1	45	1	4	1	1	1	4	5	5	5	5	5	5	5	5	3	5	4	4	5	5	5	5	4	4	4	5	5	5	5	5	5	5	5	5	5	3	5	4	2	3	3
1	45	1	3	7	1	1	4	4	4	5	5	5	5	4	5	4	5	5	5	5	5	5	5	5	5	5	4	4	5	5	5	5	5	5	4	4	3	5	4	2	3	4
1	45	1	6	4	1	2	4	3	3	5	5	5	5	5	2	1	3	3	2	3	3	4	4	2	4	2	3	3	5	5	3	3	4	4	5	5	2	4	4	2	3	4
1	47	2	4	1	1	2	4	5	5	5	5	5	5	5	5	4	4	5	2	5	5	5	5	3	4	5	5	5	5	5	5	5	5	5	3	3	3	3	4	5	3	3
1	47	1	3	5	1	1	4	5	5	5	5	5	5	5	4	2	2	4	4	4	4	4	4	4	2	3	5	5	5	5	4	4	4	4	5	5	2	4	2	1	4	4
1	47	2	4	2	1	1	3	5	4	4	5	5	5	5	4	2	4	5	4	4	2	4	5	5	2	4	5	4	4	5	4	2	4	5	5	5	2	4	5	2	2	2
1	47	2	3	3	1	1	4	5	5	5	4	4	3	4	4	4	4	5	3	4	4	5	5	4	3	4	5	5	5	4	4	4	5	5	4	4	4	4	3	2	3	3
1	47	1	3	2	1	1	4	5	4	5	5	3	4	3	5	1	4	5	1	5	2	4	4	1	3	3	5	4	5	5	5	2	4	4	5	5	1	4	5	1	1	4
1	47	1	2	8	1	1	3	4	4	4	4	4	5	4	3	4	4	4	4	4	4	4	3	2	4	4	4	4	4	4	4	4	4	3	4	3	3	4	4	3	3	3
1	47	2	3	6	1	1	3	5	5	4	3	3	5	5	2	3	4	3	2	4	4	4	4	4	4	4	5	5	4	3	4	4	4	4	4	4	2	3	4	2	2	4
1	47	2	3	2	1	1	4	5	5	4	5	5	5	5	4	3	4	2	3	4	3	3	2	3	3	3	5	5	4	5	4	3	3	2	4	4	3	4	3	2	1	4
1	47	2	4	5	1	1	3	4	5	5	5	3	5	5	2	4	4	2	2	2	3	4	2	2	5	5	4	5	5	5	2	3	4	2	2	2	3	5	3	2	2	5
1	47	2	4	8	1	1	4	5	2	5	5	5	1	4	4	1	5	5	2	5	4	5	5	1	5	5	5	2	5	5	5	4	5	5	1	3	2	5	5	1	1	5
1	47	1	3	6	1	1	4	5	5	5	5	5	5	5	5	5	5	5	5	5	5	5	5	5	5	5	5	5	5	5	5	5	5	5	5	5	5	5	5	5	5	5
1	47	2	3	2	2	2	1	5	4	5	5	5	5	5	5	4	5	5	5	5	5	5	5	5	5	5	5	4	5	5	5	5	5	5	5	5	5	5	5	3	5	5
1	47	2	3	5	1	2	4	4	5	5	5	3	5	5	5	4	5	5	3	5	5	5	5	5	5	5	4	5	5	5	5	5	5	5	5	5	4	5	5	4	3	5
1	47	2	4	5	1	2	4	5	4	5	5	4	5	3	4	4	4	5	3	5	5	5	4	3	5	4	5	4	5	5	5	5	5	4	5	5	4	5	5	4	3	5
1	47	2	3	7	1	2	1	5	5	5	4	5	5	5	3	3	3	5	5	3	3	4	5	5	5	5	5	5	5	4	3	3	4	5	3	3	3	5	5	3	5	5
1	47	1	3	8	1	1	3	5	5	5	4	3	5	5	5	3	5	5	3	4	3	5	5	2	5	5	5	5	5	4	4	3	5	5	5	4	2	5	5	4	2	5
1	47	2	4	6	1	1	4	5	5	5	5	5	5	5	5	4	5	5	5	5	5	5	5	5	3	4	5	5	5	5	5	5	5	5	5	5	4	5	5	2	5	4
1	47	2	4	2	1	1	4	5	4	4	4	4	4	4	5	5	5	5	5	4	5	5	5	5	4	4	5	4	4	4	4	5	5	5	5	4	4	4	4	4	4	4
1	47	2	1	8	1	1	2	5	5	5	4	4	5	5	4	4	4	5	4	4	4	4	4	4	4	4	5	5	5	4	4	4	4	4	4	4	4	4	4	4	4	4
1	47	1	3	1	1	1	2	5	4	4	5	3	5	2	5	4	3	5	5	4	3	4	5	5	5	5	5	4	4	5	4	3	4	5	5	4	2	3	5	5	4	5
1	47	1	4	6	1	2	4	4	4	4	4	4	5	3	4	2	4	5	3	4	3	4	4	4	4	4	4	4	4	4	4	3	4	4	4	4	2	4	4	4	4	4
1	47	2	4	8	1	2	2	5	5	5	5	2	3	5	2	5	5	5	5	4	4	4	5	3	4	5	5	5	5	5	4	4	4	5	3	3	5	5	5	3	3	1
1	50	2	3	8	1	1	4	4	4	4	4	3	5	4	2	4	2	4	2	4	4	4	4	4	4	4	4	4	4	4	4	4	4	4	3	3	4	3	5	4	2	4
1	50	1	3	3	1	1	4	2	2	4	4	1	5	4	5	1	4	3	1	5	1	5	5	5	5	5	2	2	4	4	5	1	5	5	5	5	1	4	3	3	3	5
1	50	2	3	6	1	2	3	4	4	5	5	5	5	5	2	2	5	5	5	1	1	2	4	4	5	5	4	4	5	5	1	1	2	4	4	4	1	4	4	1	4	5
1	50	2	3	7	1	1	3	5	5	5	4	4	5	5	2	5	3	5	5	2	4	3	5	4	3	2	5	5	5	4	2	4	3	5	4	2	4	2	5	2	2	5
1	50	1	3	2	1	1	4	4	2	3	4	3	5	4	4	4	4	4	4	3	3	3	4	3	3	3	4	2	3	4	3	3	3	4	3	3	3	3	4	3	3	4
1	50	1	3	1	1	1	4	4	4	5	4	4	5	4	3	3	4	5	4	3	3	4	4	4	3	3	4	4	5	4	3	3	4	4	2	2	3	4	4	3	3	4
1	50	2	4	2	1	1	4	5	5	5	3	5	5	3	3	2	3	4	4	2	1	2	4	3	3	2	5	5	5	3	2	1	2	4	4	4	2	3	3	2	3	4
1	50	2	4	2	1	1	4	5	5	5	5	5	5	5	5	3	3	4	1	3	2	2	5	2	4	4	5	5	5	5	3	2	2	5	5	3	2	4	3	2	1	4
1	55	2	3	8	1	1	4	5	5	5	5	5	5	3	2	3	2	1	5	4	4	4	3	5	4	4	5	5	5	5	4	4	4	3	5	5	5	5	3	1	5	4
1	55	1	1	1	1	1	4	5	4	4	4	5	5	4	3	1	4	4	3	3	3	4	5	3	3	4	5	4	4	4	3	3	4	5	5	5	1	5	5	1	5	5
1	55	2	1	8	1	1	3	5	5	4	5	1	5	4	4	3	4	5	3	4	4	4	5	3	3	4	5	5	4	5	4	4	4	5	5	4	4	5	5	4	1	4
1	55	2	1	1	1	1	4	5	4	4	5	4	5	5	5	5	5	5	4	4	4	4	4	4	4	4	5	4	4	5	4	4	4	4	5	5	4	4	4	3	4	4
1	55	2	3	4	1	1	4	5	5	5	5	5	5	5	5	5	5	5	5	5	5	5	5	5	5	5	5	5	5	5	5	5	5	5	2	5	5	5	5	2	3	5
1	55	2	3	1	1	1	2	5	4	5	4	4	5	5	3	3	4	5	2	5	4	4	4	4	3	4	5	4	5	4	5	4	4	4	4	4	3	4	4	4	4	4
1	55	2	3	8	1	1	3	5	5	5	3	5	5	5	5	5	5	5	5	4	5	4	5	4	5	5	5	5	5	3	4	5	4	5	5	4	3	4	4	5	5	4
1	55	1	2	6	1	1	4	5	5	5	5	4	5	5	5	3	5	5	5	5	5	5	5	5	5	5	5	5	5	5	5	5	5	5	5	4	2	5	5	5	2	5
1	55	1	3	7	1	2	4	5	5	5	3	5	5	5	5	4	5	5	5	5	5	5	5	5	5	5	5	5	5	3	5	5	5	5	5	5	3	5	4	3	5	3
1	55	2	3	8	1	2	3	4	5	5	5	5	5	5	5	2	5	5	5	4	2	4	4	4	4	4	4	5	5	5	4	2	4	4	4	4	4	4	4	3	5	5
1	55	2	3	5	1	1	4	5	5	5	5	5	5	5	4	5	5	5	4	4	4	5	5	4	5	5	5	5	5	5	4	4	5	5	5	4	4	5	5	3	2	5
1	55	2	3	4	1	1	4	5	5	5	5	4	5	5	4	3	5	5	3	4	4	4	5	4	4	4	5	5	5	5	4	4	4	5	5	5	4	5	4	2	2	4
1	57	2	1	4	1	1	3	5	2	4	2	3	4	4	4	3	4	2	2	4	4	4	3	2	4	3	5	2	4	2	4	4	4	3	5	4	4	4	3	1	1	4
1	57	1	1	8	1	1	4	4	4	5	3	4	5	5	4	2	4	1	2	5	2	4	1	3	3	4	4	4	5	3	5	2	4	1	3	5	2	4	3	1	3	4
1	57	2	3	7	1	1	4	2	5	5	5	4	4	5	1	5	5	5	5	4	5	5	5	5	5	5	2	5	5	5	4	5	5	5	1	1	4	5	4	3	2	4
1	57	1	2	6	1	2	1	5	5	5	5	5	5	5	5	5	5	5	5	5	3	5	5	5	5	5	5	5	5	5	5	3	5	5	5	3	1	5	3	1	1	5
1	58	2	3	6	1	1	3	4	4	4	3	5	5	5	4	2	4	5	2	2	2	4	4	4	4	4	4	4	4	3	2	2	4	4	2	1	2	5	5	2	2	5
1	58	2	1	8	1	1	4	5	4	5	4	5	5	5	4	3	2	5	5	1	2	3	5	4	3	4	5	4	5	4	1	2	3	5	2	3	2	3	4	1	3	5
1	58	1	3	5	1	1	2	5	5	5	5	5	5	5	4	4	5	5	4	5	5	5	5	5	5	5	5	5	5	5	5	5	5	5	5	5	5	5	5	5	5	5
1	58	2	3	5	1	1	3	5	5	5	3	5	5	5	5	5	5	3	5	5	5	5	3	5	5	5	5	5	5	3	5	5	5	3	5	5	5	5	5	5	5	5
1	58	2	3	1	1	1	3	5	5	5	5	5	5	5	5	5	5	5	5	5	5	5	5	5	5	5	5	5	5	5	5	5	5	5	5	5	5	5	5	5	5	5

## Sheet: Sheet1
Q1_Cons	Q2_age	Q3_gender	Q4_Educ	Q5_Major	Q6_1_SM	Q7_Mor_1_SM	Q8_yrs_using	Q9_hack_yr_SM	Q10_hack_yr_frnd_SM	PU	PEU	TA	Slf_EF	SB	PU_GRPH_CODE	PEU_GRPH_CODE	PEU_GRPH_CODE2	TA_GRPH_CODE	TA_GRPH_CODE2	Slf_EF_GRPH_CODE	SB_GRPH_CODE	SB_GRPH_CODE2	Code_PU	Code_PEU	Code_TA	Code_Slf_EF	Code_SB	New_PU	New_PEU	New_TA	New_Slf_EF	New_SB	LC	LC_1_2	LC_1_OR_2	PU_1	PU_2	PU_3	PU_4	PU_5	PU_6	PU_7	PEU_1	PEU_2	PEU_3	PEU_4	PEU_5	PEU_6	PEU_7
1	21	2	3	6	1	2	3	2	2	21	21	42	21	45	1	2	2	2	1	2	5	5	1	3	1	3	5	3	3	3	3	5	0	1	2	3	3	3	3	3	3	3	3	3	3	3	3	3	3
1	22	2	3	2	1	2	4	2	1	35	28	63	28	45	5	3	4	5	5	4	5	5	5	4	5	4	5	5	4	4	4	5	4	1	2	5	5	5	5	5	5	5	4	4	4	4	4	4	4
1	26	1	2	5	1	2	3	2	1	33	30	63	35	45	5	3	4	5	5	5	5	5	5	5	5	5	5	5	4	4	5	5	6	1	2	4	4	5	5	5	5	5	4	4	4	5	5	4	4
1	22	2	4	3	1	1	4	2	1	35	31	66	35	45	5	4	5	5	5	5	5	5	5	5	5	5	5	5	4	5	5	5	3	1	2	5	5	5	5	5	5	5	4	4	4	5	5	4	5
1	20	1	3	5	1	1	2	2	1	35	32	67	35	45	5	4	5	5	5	5	5	5	5	5	5	5	5	5	5	5	5	5	6	1	2	5	5	5	5	5	5	5	4	4	5	5	4	5	5
1	20	2	3	5	1	1	3	2	2	33	33	66	33	45	5	4	5	5	5	5	5	5	5	5	5	5	5	5	5	5	5	5	3	1	2	5	5	5	3	5	5	5	5	5	5	3	5	5	5
1	25	1	3	7	1	2	3	2	1	35	34	69	35	45	5	5	5	5	5	5	5	5	5	5	5	5	5	5	5	5	5	5	5	1	2	5	5	5	5	5	5	5	4	5	5	5	5	5	5
1	27	1	3	2	1	2	4	2	1	35	34	69	35	45	5	5	5	5	5	5	5	5	5	5	5	5	5	5	5	5	5	5	3	1	2	5	5	5	5	5	5	5	4	5	5	5	5	5	5
1	26	1	3	5	1	1	4	2	1	32	35	67	35	45	4	5	5	5	5	5	5	5	5	5	5	5	5	5	5	5	5	5	3	1	2	4	5	5	5	5	5	3	5	5	5	5	5	5	5
1	28	1	4	2	1	1	4	2	1	32	35	67	35	45	4	5	5	5	5	5	5	5	5	5	5	5	5	5	5	5	5	5	2	1	2	5	4	5	4	4	5	5	5	5	5	5	5	5	5
1	19	2	3	7	1	1	4	2	2	33	35	68	35	45	5	5	5	5	5	5	5	5	5	5	5	5	5	5	5	5	5	5	2	1	2	5	5	5	4	4	5	5	5	5	5	5	5	5	5
1	19	2	3	8	1	1	4	2	2	33	35	68	35	45	5	5	5	5	5	5	5	5	5	5	5	5	5	5	5	5	5	5	6	1	2	5	4	5	5	4	5	5	5	5	5	5	5	5	5
1	24	1	3	3	1	2	4	2	2	33	35	68	35	45	5	5	5	5	5	5	5	5	5	5	5	5	5	5	5	5	5	5	6	1	2	3	5	5	5	5	5	5	5	5	5	5	5	5	5
1	22	1	3	8	1	1	3	2	2	34	35	69	35	45	5	5	5	5	5	5	5	5	5	5	5	5	5	5	5	5	5	5	1	1	2	5	4	5	5	5	5	5	5	5	5	5	5	5	5
1	23	1	4	6	1	2	3	2	2	34	35	69	35	45	5	5	5	5	5	5	5	5	5	5	5	5	5	5	5	5	5	5	6	1	2	5	5	5	5	4	5	5	5	5	5	5	5	5	5
1	23	1	4	3	1	1	4	2	2	34	35	69	35	45	5	5	5	5	5	5	5	5	5	5	5	5	5	5	5	5	5	5	5	1	2	5	5	5	5	5	4	5	5	5	5	5	5	5	5
1	25	1	4	6	1	1	4	2	2	34	35	69	35	45	5	5	5	5	5	5	5	5	5	5	5	5	5	5	5	5	5	5	6	1	2	5	5	5	5	4	5	5	5	5	5	5	5	5	5
1	20	2	3	1	1	1	3	2	1	35	35	70	35	45	5	5	5	5	5	5	5	5	5	5	5	5	5	5	5	5	5	5	5	1	2	5	5	5	5	5	5	5	5	5	5	5	5	5	5
1	23	1	2	3	1	2	4	1	1	35	35	70	35	44	5	5	5	5	5	5	5	5	5	5	5	5	5	5	5	5	5	5	3	1	2	5	5	5	5	5	5	5	5	5	5	5	5	5	5
1	25	1	3	3	1	1	2	2	1	35	35	70	35	44	5	5	5	5	5	5	5	5	5	5	5	5	5	5	5	5	5	5	3	1	2	5	5	5	5	5	5	5	5	5	5	5	5	5	5
1	25	1	2	6	1	1	4	2	2	35	24	59	35	44	5	2	3	4	4	5	5	5	5	3	4	5	5	5	3	4	5	5	7	2	1	5	5	5	5	5	5	5	4	4	4	2	2	4	4
1	24	1	4	6	1	1	4	2	2	35	35	70	35	44	5	5	5	5	5	5	5	5	5	5	5	5	5	5	5	5	5	5	8	2	1	5	5	5	5	5	5	5	5	5	5	5	5	5	5
1	21	2	3	6	1	1	4	2	2	33	28	61	34	41	5	3	4	5	5	5	5	5	5	4	4	5	5	5	4	4	5	5	7	2	1	5	5	5	5	3	5	5	5	3	4	5	3	5	3
1	24	1	4	8	1	1	2	1	1	35	30	65	29	41	5	3	4	5	5	5	5	5	5	5	5	5	5	5	4	5	4	5	9	2	1	5	5	5	5	5	5	5	5	4	5	4	4	4	4
1	18	1	1	8	1	1	2	2	1	35	30	65	33	41	5	3	4	5	5	5	5	5	5	5	5	5	5	5	4	5	5	5	7	2	1	5	5	5	5	5	5	5	4	5	4	3	5	4	5
1	23	2	4	6	1	1	4	1	1	33	31	64	33	41	5	4	5	5	5	5	5	5	5	5	5	5	5	5	4	5	5	5	8	2	1	4	4	5	5	5	5	5	4	5	4	5	5	5	3
1	23	2	1	8	1	1	2	2	2	34	35	69	28	36	5	5	5	5	5	4	4	5	5	5	5	4	5	5	5	5	4	4	4	1	2	5	5	5	5	4	5	5	5	5	5	5	5	5	5
1	21	2	3	6	1	1	4	2	2	35	35	70	28	36	5	5	5	5	5	4	4	5	5	5	5	4	5	5	5	5	4	4	4	1	2	5	5	5	5	5	5	5	5	5	5	5	5	5	5
1	24	1	3	6	1	1	4	2	2	35	35	70	35	36	5	5	5	5	5	5	4	5	5	5	5	5	5	5	5	5	5	4	5	1	2	5	5	5	5	5	5	5	5	5	5	5	5	5	5
[truncated: 32 more columns]
